# Supplementary material for: Effects of litter and root manipulations on soil carbon and nitrogen in a Schrenk’s spruce (Picea schrenkiana) forest
Source: PLoS One. 2021 Feb 25;16(2):e0247725. doi: 10.1371/journal.pone.0247725 (PMC7906406; doi:10.1371/journal.pone.0247725)
Supplement: S1 Data — (ZIP) [file pone.0247725.s001.zip]

Archive with 5 entries (4 files):
- Supplementary material_ data/
- Supplementary material_ data/soil carbon.xls
- Supplementary material_ data/soil enzyme activities.xls
- Supplementary material_ data/soil microorganism.xls
- Supplementary material_ data/soil notrigen.xls
