# Supplementary material for: Effects of litter and root manipulations on soil carbon and nitrogen in a Schrenk’s spruce (Picea schrenkiana) forest
Source: PLoS One. 2021 Feb 25;16(2):e0247725. doi: 10.1371/journal.pone.0247725 (PMC7906406; doi:10.1371/journal.pone.0247725)
Supplement: S1 Data — (ZIP) [file pone.0247725.s001.zip › Supplementary material_ data/soil carbon.xls]

## Sheet: Soil total organic carbon 
Sample name	（g/kg）	Sample name	（g/kg）	Sample name	（g/kg）	Sample name	（g/kg）	Sample name	（g/kg）
CK-0-10cm	153	DL-0-10cm	167.213	NL-0-10cm	146.04	NR-0-10cm	89.2222	NI-0-10cm	107.368
CK-0-10cm	169.541	DL-0-10cm	169.032	NL-0-10cm	147.647	NR-0-10cm	87.1698	NI-0-10cm	105.4
CK-0-10cm	163.366	DL-0-10cm	170.517	NL-0-10cm	141.2	NR-0-10cm	87.7982	NI-0-10cm	100.909
CK-10-20cm	117.669	DL-10-20cm	113.051	NL-10-20cm	120	NR-10-20cm	57.6757	NI-10-20cm	89.3623
CK-10-20cm	116.03	DL-10-20cm	112	NL-10-20cm	103.5	NR-10-20cm	55.8	NI-10-20cm	88.9617
CK-10-20cm	113.555	DL-10-20cm	127.797	NL-10-20cm	103.025	NR-10-20cm	55	NI-10-20cm	89.4
CK-20-30cm	101.034	DL-20-30cm	104.037	NL-20-30cm	80.4559	NR-20-30cm	47.5346	NI-20-30cm	32.97
CK-20-30cm	103.169	DL-20-30cm	101.5	NL-20-30cm	79.5418	NR-20-30cm	50.8163	NI-20-30cm	32.218
CK-20-30cm	104.036	DL-20-30cm	104.444	NL-20-30cm	77.6471	NR-20-30cm	49.6646	NI-20-30cm	34.0548
CK-30-50cm	61.7647	DL-30-50cm	69.6905	NL-30-50cm	48.4347	NR-30-50cm	55	NI-30-50cm	36.4919
CK-30-50cm	62.7119	DL-30-50cm	61.5385	NL-30-50cm	57.6418	NR-30-50cm	56.6575	NI-30-50cm	30.4065
CK-30-50cm	66	DL-30-50cm	61.4556	NL-30-50cm	65.2277	NR-30-50cm	54.5634	NI-30-50cm	34.1797

## Sheet: Microbial biomass carbon
Sample name	(mg/kg)	Sample name	(mg/kg)	Sample name	(mg/kg)	Sample name	(mg/kg)	Sample name	(mg/kg)
CK-0-10cm	620.923	DL-0-10cm	712.683	NL-0-10cm	452.161	NR-0-10cm	449.644	NI-0-10cm	304.609
CK-0-10cm	609.097	DL-0-10cm	841.607	NL-0-10cm	447.048	NR-0-10cm	418.418	NI-0-10cm	358.352
CK-0-10cm	726.998	DL-0-10cm	832.85	NL-0-10cm	439.607	NR-0-10cm	442.529	NI-0-10cm	376.432
CK-10-20cm	386.011	DL-10-20cm	551.609	NL-10-20cm	386.055	NR-10-20cm	393.23	NI-10-20cm	321.849
CK-10-20cm	447.033	DL-10-20cm	447.016	NL-10-20cm	361.139	NR-10-20cm	317.04	NI-10-20cm	332.554
CK-10-20cm	364.688	DL-10-20cm	555.402	NL-10-20cm	398.197	NR-10-20cm	387.571	NI-10-20cm	322.718
CK-20-30cm	339.831	DL-20-30cm	420.918	NL-20-30cm	264.059	NR-20-30cm	280.549	NI-20-30cm	212.576
CK-20-30cm	265.899	DL-20-30cm	416.393	NL-20-30cm	263.092	NR-20-30cm	221.317	NI-20-30cm	210.818
CK-20-30cm	265.134	DL-20-30cm	416.61	NL-20-30cm	281.689	NR-20-30cm	291.431	NI-20-30cm	281.979
CK-30-50cm	283.315	DL-30-50cm	270.477	NL-30-50cm	230.907	NR-30-50cm	291.349	NI-30-50cm	221.917
CK-30-50cm	248.383	DL-30-50cm	194.259	NL-30-50cm	257.838	NR-30-50cm	204.393	NI-30-50cm	206.073
CK-30-50cm	242.551	DL-30-50cm	345.969	NL-30-50cm	256.046	NR-30-50cm	219.693	NI-30-50cm	204.99

## Sheet: Dissolved organic carbon
Sample name	（g/kg）	Sample name	（g/kg）	Sample name	（g/kg）	Sample name	（g/kg）	Sample name	（g/kg）
CK-0-10cm	0.214935	DL-0-10cm	0.279667	NL-0-10cm	0.166387	NR-0-10cm	0.132045	NI-0-10cm	0.134706
CK-0-10cm	0.222023	DL-0-10cm	0.286352	NL-0-10cm	0.183236	NR-0-10cm	0.15538	NI-0-10cm	0.15597
CK-0-10cm	0.231911	DL-0-10cm	0.273066	NL-0-10cm	0.16515	NR-0-10cm	0.148179	NI-0-10cm	0.14401
CK-10-20cm	0.191727	DL-10-20cm	0.198255	NL-10-20cm	0.159751	NR-10-20cm	0.145551	NI-10-20cm	0.133238
CK-10-20cm	0.195919	DL-10-20cm	0.211726	NL-10-20cm	0.166328	NR-10-20cm	0.126632	NI-10-20cm	0.106568
CK-10-20cm	0.185369	DL-10-20cm	0.251812	NL-10-20cm	0.153282	NR-10-20cm	0.138603	NI-10-20cm	0.125406
CK-20-30cm	0.191721	DL-20-30cm	0.179167	NL-20-30cm	0.173085	NR-20-30cm	0.0826567	NI-20-30cm	0.111676
CK-20-30cm	0.162252	DL-20-30cm	0.192834	NL-20-30cm	0.175144	NR-20-30cm	0.129371	NI-20-30cm	0.0849628
CK-20-30cm	0.162182	DL-20-30cm	0.173063	NL-20-30cm	0.176656	NR-20-30cm	0.108807	NI-20-30cm	0.131937
CK-30-50cm	0.149984	DL-30-50cm	0.132981	NL-30-50cm	0.118998	NR-30-50cm	0.125356	NI-30-50cm	0.101838
CK-30-50cm	0.166649	DL-30-50cm	0.146526	NL-30-50cm	0.098955	NR-30-50cm	0.112179	NI-30-50cm	0.114888
CK-30-50cm	0.106521	DL-30-50cm	0.126505	NL-30-50cm	0.119439	NR-30-50cm	0.125218	NI-30-50cm	0.0712662
