# Supplementary material for: Effects of litter and root manipulations on soil carbon and nitrogen in a Schrenk’s spruce (Picea schrenkiana) forest
Source: PLoS One. 2021 Feb 25;16(2):e0247725. doi: 10.1371/journal.pone.0247725 (PMC7906406; doi:10.1371/journal.pone.0247725)
Supplement: S1 Data — (ZIP) [file pone.0247725.s001.zip › Supplementary material_ data/soil enzyme activities.xls]

## Sheet: Gram positive bacteria
Sample name	μg/gDW	Sample name	μg/gDW	Sample name	μg/gDW	Sample name	μg/gDW	Sample name	μg/gDW
CK-0-10cm	2.23925	DL-0-10cm	2.64811	NL-0-10cm	2.16344	NR-0-10cm	1.97611	NI-0-10cm	1.99913
CK-0-10cm	2.66	DL-0-10cm	2.83	NL-0-10cm	2.338	NR-0-10cm	1.996	NI-0-10cm	1.977
CK-0-10cm	2.09	DL-0-10cm	2.467	NL-0-10cm	2.014	NR-0-10cm	1.942	NI-0-10cm	1.902
CK-10-20cm	1.75002	DL-10-20cm	1.81156	NL-10-20cm	1.649	NR-10-20cm	1.6024	NI-10-20cm	1.64997
CK-10-20cm	1.87	DL-10-20cm	1.928	NL-10-20cm	1.797	NR-10-20cm	1.743	NI-10-20cm	1.776
CK-10-20cm	1.64	DL-10-20cm	1.696	NL-10-20cm	1.529	NR-10-20cm	1.481	NI-10-20cm	1.478
CK-20-30cm	1.63249	DL-20-30cm	1.74149	NL-20-30cm	1.60008	NR-20-30cm	1.57741	NI-20-30cm	1.61914
CK-20-30cm	1.69	DL-20-30cm	1.768	NL-20-30cm	1.637	NR-20-30cm	1.669	NI-20-30cm	1.754
CK-20-30cm	1.58	DL-20-30cm	1.721	NL-20-30cm	1.591	NR-20-30cm	1.492	NI-20-30cm	1.601
CK-30-50cm	1.58142	DL-30-50cm	1.61117	NL-30-50cm	1.50442	NR-30-50cm	1.48769	NI-30-50cm	1.74652
CK-30-50cm	1.67	DL-30-50cm	1.449	NL-30-50cm	1.327	NR-30-50cm	1.639	NI-30-50cm	1.661
CK-30-50cm	1.485	DL-30-50cm	1.768	NL-30-50cm	1.611	NR-30-50cm	1.319	NI-30-50cm	1.291

## Sheet: Gram negative bacteria
Sample name	μg/gDW	Sample name	μg/gDW	Sample name	μg/gDW	Sample name	μg/gDW	Sample name	μg/gDW
CK-0-10cm	1.95474	DL-0-10cm	3.10484	NL-0-10cm	1.53259	NR-0-10cm	1.4771	NI-0-10cm	1.33796
CK-0-10cm	1.862	DL-0-10cm	3.381	NL-0-10cm	1.701	NR-0-10cm	1.562	NI-0-10cm	1.185
CK-0-10cm	2.019	DL-0-10cm	3.117	NL-0-10cm	1.656	NR-0-10cm	1.387	NI-0-10cm	1.422
CK-10-20cm	1.79076	DL-10-20cm	2.06988	NL-10-20cm	1.468	NR-10-20cm	1.40338	NI-10-20cm	1.25166
CK-10-20cm	1.797	DL-10-20cm	1.854	NL-10-20cm	1.594	NR-10-20cm	1.308	NI-10-20cm	1.231
CK-10-20cm	1.608	DL-10-20cm	1.863	NL-10-20cm	1.609	NR-10-20cm	1.498	NI-10-20cm	1.294
CK-20-30cm	1.68598	DL-20-30cm	1.80978	NL-20-30cm	1.42008	NR-20-30cm	1.25031	NI-20-30cm	1.2255
CK-20-30cm	1.593	DL-20-30cm	1.718	NL-20-30cm	1.586	NR-20-30cm	1.372	NI-20-30cm	1.231
CK-20-30cm	1.682	DL-20-30cm	1.695	NL-20-30cm	1.546	NR-20-30cm	1.137	NI-20-30cm	1.018
CK-30-50cm	1.43173	DL-30-50cm	1.59624	NL-30-50cm	1.36946	NR-30-50cm	1.24086	NI-30-50cm	1.10941
CK-30-50cm	1.503	DL-30-50cm	1.474	NL-30-50cm	1.511	NR-30-50cm	1.044	NI-30-50cm	1.106
CK-30-50cm	1.359	DL-30-50cm	1.421	NL-30-50cm	1.326	NR-30-50cm	1.199	NI-30-50cm	1.142

## Sheet: Fungus
Sample name	μg/gDW	Sample name	μg/gDW	Sample name	μg/gDW	Sample name	μg/gDW	Sample name	μg/gDW
CK-0-10cm	1.05963	DL-0-10cm	1.13234	NL-0-10cm	0.857209	NR-0-10cm	0.823865	NI-0-10cm	1.04562
CK-0-10cm	1.047	DL-0-10cm	1.164	NL-0-10cm	0.859	NR-0-10cm	0.839	NI-0-10cm	0.914
CK-0-10cm	1.138	DL-0-10cm	1.149	NL-0-10cm	0.901	NR-0-10cm	0.812	NI-0-10cm	0.972
CK-10-20cm	1.00885	DL-10-20cm	1.0244	NL-10-20cm	0.775	NR-10-20cm	0.769886	NI-10-20cm	0.861134
CK-10-20cm	0.994	DL-10-20cm	0.969	NL-10-20cm	0.693	NR-10-20cm	0.74	NI-10-20cm	0.823
CK-10-20cm	0.9848	DL-10-20cm	1.086	NL-10-20cm	0.876	NR-10-20cm	0.796	NI-10-20cm	0.804
CK-20-30cm	0.842155	DL-20-30cm	1.06416	NL-20-30cm	0.746544	NR-20-30cm	0.669701	NI-20-30cm	0.722497
CK-20-30cm	0.794	DL-20-30cm	0.833	NL-20-30cm	0.852	NR-20-30cm	0.696	NI-20-30cm	0.747
CK-20-30cm	0.906	DL-20-30cm	0.829	NL-20-30cm	0.866	NR-20-30cm	0.644	NI-20-30cm	0.706
CK-30-50cm	0.770747	DL-30-50cm	0.808437	NL-30-50cm	0.762398	NR-30-50cm	0.654222	NI-30-50cm	0.665968
CK-30-50cm	0.738	DL-30-50cm	0.839	NL-30-50cm	0.734	NR-30-50cm	0.625	NI-30-50cm	0.672
CK-30-50cm	0.801	DL-30-50cm	0.713	NL-30-50cm	0.791	NR-30-50cm	0.647	NI-30-50cm	0.629

## Sheet: Actinomycetes
Sample name	μg/gDW	Sample name	μg/gDW	Sample name	μg/gDW	Sample name	μg/gDW	Sample name	μg/gDW
CK-0-10cm	0.908386	DL-0-10cm	1.11081	NL-0-10cm	1.14051	NR-0-10cm	1.20523	NI-0-10cm	1.05503
CK-0-10cm	0.987	DL-0-10cm	1.212	NL-0-10cm	1.256	NR-0-10cm	1.197	NI-0-10cm	1.127
CK-0-10cm	0.829	DL-0-10cm	1.023	NL-0-10cm	1.037	NR-0-10cm	1.182	NI-0-10cm	1.074
CK-10-20cm	0.990173	DL-10-20cm	1.01927	NL-10-20cm	1.015	NR-10-20cm	1.01144	NI-10-20cm	1.002
CK-10-20cm	0.959	DL-10-20cm	0.958	NL-10-20cm	1.132	NR-10-20cm	0.926	NI-10-20cm	1.106
CK-10-20cm	0.897	DL-10-20cm	0.931	NL-10-20cm	1.01	NR-10-20cm	1.135	NI-10-20cm	0.912
CK-20-30cm	0.80086	DL-20-30cm	0.971003	NL-20-30cm	0.9601	NR-20-30cm	1.02893	NI-20-30cm	0.834028
CK-20-30cm	0.843	DL-20-30cm	0.83	NL-20-30cm	0.838	NR-20-30cm	1.038	NI-20-30cm	0.825
CK-20-30cm	0.759	DL-20-30cm	0.809	NL-20-30cm	0.891	NR-20-30cm	1.019	NI-20-30cm	0.864
CK-30-50cm	0.781736	DL-30-50cm	0.737811	NL-30-50cm	0.747855	NR-30-50cm	0.976193	NI-30-50cm	0.838069
CK-30-50cm	0.724	DL-30-50cm	0.785	NL-30-50cm	0.809	NR-30-50cm	0.859	NI-30-50cm	0.859
CK-30-50cm	0.809	DL-30-50cm	0.679	NL-30-50cm	0.714	NR-30-50cm	0.973	NI-30-50cm	0.814
