# Supplementary material for: Effects of litter and root manipulations on soil carbon and nitrogen in a Schrenk’s spruce (Picea schrenkiana) forest
Source: PLoS One. 2021 Feb 25;16(2):e0247725. doi: 10.1371/journal.pone.0247725 (PMC7906406; doi:10.1371/journal.pone.0247725)
Supplement: S1 Data — (ZIP) [file pone.0247725.s001.zip › Supplementary material_ data/soil microorganism.xls]

## Sheet: Peroxidase
Sample name	（U/g)	Sample name	（U/g)	Sample name	（U/g)	Sample name	（U/g)	Sample name	（U/g)
CK-0-10cm	271.82	DL-0-10cm	294.25	NL-0-10cm	257.635	NR-0-10cm	312.465	NI-0-10cm	282.558
CK-0-10cm	268.486	DL-0-10cm	290.283	NL-0-10cm	259.403	NR-0-10cm	269.046	NI-0-10cm	286.749
CK-0-10cm	272.927	DL-0-10cm	298.82	NL-0-10cm	250	NR-0-10cm	277.12	NI-0-10cm	296.464
CK-10-20cm	230	DL-10-20cm	258.254	NL-10-20cm	209.521	NR-10-20cm	217.391	NI-10-20cm	237.822
CK-10-20cm	210	DL-10-20cm	259.481	NL-10-20cm	216.206	NR-10-20cm	228.807	NI-10-20cm	228.789
CK-10-20cm	236.686	DL-10-20cm	235.756	NL-10-20cm	213.674	NR-10-20cm	238.926	NI-10-20cm	219.02
CK-20-30cm	195.054	DL-20-30cm	175.937	NL-20-30cm	180.22	NR-20-30cm	191.592	NI-20-30cm	198.193
CK-20-30cm	199.601	DL-20-30cm	186.41	NL-20-30cm	178.571	NR-20-30cm	188.324	NI-20-30cm	180.793
CK-20-30cm	171.756	DL-20-30cm	198.095	NL-20-30cm	191.342	NR-20-30cm	196.271	NI-20-30cm	195.906
CK-30-50cm	139.581	DL-30-50cm	137.624	NL-30-50cm	158.73	NR-30-50cm	150.965	NI-30-50cm	142.333
CK-30-50cm	139.165	DL-30-50cm	140.723	NL-30-50cm	129.942	NR-30-50cm	158.706	NI-30-50cm	150
CK-30-50cm	139.303	DL-30-50cm	146.749	NL-30-50cm	131.951	NR-30-50cm	159.222	NI-30-50cm	148.02

## Sheet: cellulase
Sample name	(ug/min/g)	Sample name	(ug/min/g)	Sample name	(ug/min/g)	Sample name	(ug/min/g)	Sample name	(ug/min/g)
CK-0-10cm	1123.28	DL-0-10cm	1266.03	NL-0-10cm	968.291	NR-0-10cm	692.029	NI-0-10cm	776.425
CK-0-10cm	1146.91	DL-0-10cm	1181.14	NL-0-10cm	989.733	NR-0-10cm	668.832	NI-0-10cm	785.286
CK-0-10cm	1113.21	DL-0-10cm	1174.92	NL-0-10cm	991.947	NR-0-10cm	694.785	NI-0-10cm	720.148
CK-10-20cm	1128.08	DL-10-20cm	1269.58	NL-10-20cm	893.094	NR-10-20cm	613.154	NI-10-20cm	745.936
CK-10-20cm	1095.82	DL-10-20cm	1160.45	NL-10-20cm	836.353	NR-10-20cm	631.308	NI-10-20cm	747.717
CK-10-20cm	1120.09	DL-10-20cm	1121.08	NL-10-20cm	703.438	NR-10-20cm	632.919	NI-10-20cm	765.067
CK-20-30cm	1081.03	DL-20-30cm	1052.29	NL-20-30cm	758.765	NR-20-30cm	667.896	NI-20-30cm	766.033
CK-20-30cm	1108.23	DL-20-30cm	1027.83	NL-20-30cm	778.762	NR-20-30cm	483.962	NI-20-30cm	703.978
CK-20-30cm	1020.1	DL-20-30cm	1050.88	NL-20-30cm	715.954	NR-20-30cm	667.118	NI-20-30cm	755.208
CK-30-50cm	1029.3	DL-30-50cm	1049.26	NL-30-50cm	693.896	NR-30-50cm	596.865	NI-30-50cm	701.807
CK-30-50cm	1055.85	DL-30-50cm	1020.72	NL-30-50cm	627.823	NR-30-50cm	602.821	NI-30-50cm	784.05
CK-30-50cm	1036.63	DL-30-50cm	1014.86	NL-30-50cm	652.091	NR-30-50cm	628.209	NI-30-50cm	791.664

## Sheet: phosphatase
Sample name	(mg/g)	Sample name	(mg/g)	Sample name	(mg/g)	Sample name	(mg/g)	Sample name	(mg/g)
CK-0-10cm	5.04152	DL-0-10cm	6.84307	NL-0-10cm	4.92393	NR-0-10cm	4.42226	NI-0-10cm	4.08808
CK-0-10cm	5.64276	DL-0-10cm	6.9517	NL-0-10cm	4.53183	NR-0-10cm	4.03421	NI-0-10cm	4.15
CK-0-10cm	6.50186	DL-0-10cm	6.55641	NL-0-10cm	4.51684	NR-0-10cm	4.40728	NI-0-10cm	3.94
CK-10-20cm	4.34	DL-10-20cm	5.66892	NL-10-20cm	5.29309	NR-10-20cm	3.27065	NI-10-20cm	3.11009
CK-10-20cm	4.28468	DL-10-20cm	4.53991	NL-10-20cm	4.44735	NR-10-20cm	3.24863	NI-10-20cm	3.46137
CK-10-20cm	4.44735	DL-10-20cm	4.41369	NL-10-20cm	3.45576	NR-10-20cm	3.53897	NI-10-20cm	3.39967
CK-20-30cm	4.44455	DL-20-30cm	3.44567	NL-20-30cm	3.45296	NR-20-30cm	3.46418	NI-20-30cm	2.596
CK-20-30cm	3.49784	DL-20-30cm	4.10629	NL-20-30cm	5.50345	NR-20-30cm	3.28748	NI-20-30cm	2.57076
CK-20-30cm	3.32394	DL-20-30cm	3.87626	NL-20-30cm	3.51579	NR-20-30cm	2.46698	NI-20-30cm	4.39967
CK-30-50cm	3.39967	DL-30-50cm	3.09818	NL-30-50cm	2.596	NR-30-50cm	2.56515	NI-30-50cm	2.48549
CK-30-50cm	3.37723	DL-30-50cm	3.43894	NL-30-50cm	3.2959	NR-30-50cm	2.54832	NI-30-50cm	2.09327
CK-30-50cm	3.54832	DL-30-50cm	3.5932	NL-30-50cm	3.30431	NR-30-50cm	2.46642	NI-30-50cm	2.42211

## Sheet: β - n-acetylglucosaminidase
Sample name	nmol/min/g)	Sample name	nmol/min/g)	Sample name	nmol/min/g)	Sample name	nmol/min/g)	Sample name	nmol/min/g)
CK-0-10cm	58.0642	DL-0-10cm	65.7772	NL-0-10cm	50.2317	NR-0-10cm	21.2386	NI-0-10cm	21.1543
CK-0-10cm	63.306	DL-0-10cm	65.6987	NL-0-10cm	51.281	NR-0-10cm	23.006	NI-0-10cm	20.5242
CK-0-10cm	59.1868	DL-0-10cm	58.6425	NL-0-10cm	51.8943	NR-0-10cm	20.6884	NI-0-10cm	20.5662
CK-10-20cm	59.9181	DL-10-20cm	56.1648	NL-10-20cm	59.8169	NR-10-20cm	22.3202	NI-10-20cm	19.1377
CK-10-20cm	51.6359	DL-10-20cm	57.4791	NL-10-20cm	56.2934	NR-10-20cm	21.9162	NI-10-20cm	20.4431
CK-10-20cm	59.0101	DL-10-20cm	58.7343	NL-10-20cm	51.0316	NR-10-20cm	16.0855	NI-10-20cm	20.6471
CK-20-30cm	55.6251	DL-20-30cm	46.453	NL-20-30cm	44.6305	NR-20-30cm	14.866	NI-20-30cm	15.5135
CK-20-30cm	48.9278	DL-20-30cm	46.5355	NL-20-30cm	39.2483	NR-20-30cm	15.0281	NI-20-30cm	16.2449
CK-20-30cm	39.9735	DL-20-30cm	47.5051	NL-20-30cm	49.3172	NR-20-30cm	15.118	NI-20-30cm	13.9077
CK-30-50cm	46.0577	DL-30-50cm	42.2236	NL-30-50cm	20.5242	NR-30-50cm	13.9216	NI-30-50cm	17.4965
CK-30-50cm	30.7861	DL-30-50cm	42.4154	NL-30-50cm	20.5446	NR-30-50cm	12.5944	NI-30-50cm	16.988
CK-30-50cm	45.4043	DL-30-50cm	45.0713	NL-30-50cm	21.5138	NR-30-50cm	13.7839	NI-30-50cm	18.8279
