# Supplementary material for: Effects of litter and root manipulations on soil carbon and nitrogen in a Schrenk’s spruce (Picea schrenkiana) forest
Source: PLoS One. 2021 Feb 25;16(2):e0247725. doi: 10.1371/journal.pone.0247725 (PMC7906406; doi:10.1371/journal.pone.0247725)
Supplement: S1 Data — (ZIP) [file pone.0247725.s001.zip › Supplementary material_ data/soil notrigen.xls]

## Sheet: Soil total nitrogen
Sample name	N(g/kg)	Sample name	N(g/kg)	Sample name	N(g/kg)	Sample name	N(g/kg)	Sample name	N(g/kg)
CK-0-10cm	9.72351	DL-0-10cm	9.90174	NL-0-10cm	9.16932	NR-0-10cm	8.45247	NI-0-10cm	7.20818
CK-0-10cm	9.33447	DL-0-10cm	10.5801	NL-0-10cm	8.92461	NR-0-10cm	8.54298	NI-0-10cm	7.11198
CK-0-10cm	9.16566	DL-0-10cm	9.9491	NL-0-10cm	8.04288	NR-0-10cm	8.8505	NI-0-10cm	6.16767
CK-10-20cm	8.33471	DL-10-20cm	9.77124	NL-10-20cm	8.45523	NR-10-20cm	7.29525	NI-10-20cm	3.17781
CK-10-20cm	8.11457	DL-10-20cm	8.11898	NL-10-20cm	8.07694	NR-10-20cm	6.72819	NI-10-20cm	2.14119
CK-10-20cm	8.33471	DL-10-20cm	10.0791	NL-10-20cm	7.76631	NR-10-20cm	7.83524	NI-10-20cm	2.47064
CK-20-30cm	8.32798	DL-20-30cm	8.85996	NL-20-30cm	7.32533	NR-20-30cm	6.21765	NI-20-30cm	2.09081
CK-20-30cm	8.45386	DL-20-30cm	8.87413	NL-20-30cm	7.78696	NR-20-30cm	7.40806	NI-20-30cm	2.06479
CK-20-30cm	8.06494	DL-20-30cm	8.61813	NL-20-30cm	8.87419	NR-20-30cm	6.38927	NI-20-30cm	2.16206
CK-30-50cm	7.10103	DL-30-50cm	8.16823	NL-30-50cm	8.49087	NR-30-50cm	6.10162	NI-30-50cm	2.24464
CK-30-50cm	7.4534	DL-30-50cm	8.82598	NL-30-50cm	5.53527	NR-30-50cm	6.29508	NI-30-50cm	2.25549
CK-30-50cm	7.56242	DL-30-50cm	8.31519	NL-30-50cm	8.10485	NR-30-50cm	6.46768	NI-30-50cm	2.19

## Sheet: Microbial biomass nitrogen
Sample name	(mg/kg)	Sample name	(mg/kg)	Sample name	(mg/kg)	Sample name	(mg/kg)	Sample name	(mg/kg)
CK-0-10cm	153.686	DL-0-10cm	171.572	NL-0-10cm	139.259	NR-0-10cm	152.324	NI-0-10cm	134.432
CK-0-10cm	150.851	DL-0-10cm	171.525	NL-0-10cm	155.6	NR-0-10cm	119.722	NI-0-10cm	132.815
CK-0-10cm	152.627	DL-0-10cm	168.635	NL-0-10cm	153.847	NR-0-10cm	135.405	NI-0-10cm	132.896
CK-10-20cm	97.2423	DL-10-20cm	104.093	NL-10-20cm	93.1897	NR-10-20cm	81.9763	NI-10-20cm	79.0916
CK-10-20cm	97.4796	DL-10-20cm	118.803	NL-10-20cm	92.0681	NR-10-20cm	78.5204	NI-10-20cm	77.5004
CK-10-20cm	96.9577	DL-10-20cm	121.106	NL-10-20cm	96.136	NR-10-20cm	80.6109	NI-10-20cm	87.0039
CK-20-30cm	75.8263	DL-20-30cm	96.6158	NL-20-30cm	63.5625	NR-20-30cm	62.2205	NI-20-30cm	57.3904
CK-20-30cm	77.9549	DL-20-30cm	75.6635	NL-20-30cm	63.2843	NR-20-30cm	60.017	NI-20-30cm	61.2031
CK-20-30cm	73.4881	DL-20-30cm	80.6817	NL-20-30cm	56.7923	NR-20-30cm	65.7453	NI-20-30cm	66.6159
CK-30-50cm	53.1531	DL-30-50cm	79.4186	NL-30-50cm	50.3129	NR-30-50cm	55.8464	NI-30-50cm	56.2237
CK-30-50cm	64.7154	DL-30-50cm	54.473	NL-30-50cm	51.9717	NR-30-50cm	55.5114	NI-30-50cm	55.8509
CK-30-50cm	64.621	DL-30-50cm	42.2443	NL-30-50cm	55.1397	NR-30-50cm	61.4989	NI-30-50cm	61.6393

## Sheet: Ammonium nitrogen
Sample name	(mg/kg)	Sample name	(mg/kg)	Sample name	(mg/kg)	Sample name	(mg/kg)	Sample name	(mg/kg)
CK-0-10cm	5.96581	DL-0-10cm	7.4188	NL-0-10cm	6.22222	NR-0-10cm	5.11111	NI-0-10cm	5.02564
CK-0-10cm	7.58974	DL-0-10cm	8.18803	NL-0-10cm	4.76923	NR-0-10cm	5.19658	NI-0-10cm	5.96581
CK-0-10cm	6.99145	DL-0-10cm	7.76068	NL-0-10cm	5.62393	NR-0-10cm	5.28205	NI-0-10cm	4.34188
CK-10-20cm	6.99145	DL-10-20cm	7.33333	NL-10-20cm	3.49573	NR-10-20cm	4.68376	NI-10-20cm	3.57265
CK-10-20cm	6.73504	DL-10-20cm	6.64957	NL-10-20cm	4.25641	NR-10-20cm	5.45299	NI-10-20cm	5.96581
CK-10-20cm	5.79487	DL-10-20cm	6.99145	NL-10-20cm	5.62393	NR-10-20cm	4.8547	NI-10-20cm	3.57265
CK-20-30cm	6.73504	DL-20-30cm	7.07692	NL-20-30cm	4.94017	NR-20-30cm	5.11111	NI-20-30cm	3.40171
CK-20-30cm	6.47863	DL-20-30cm	7.07692	NL-20-30cm	3.40171	NR-20-30cm	3.57265	NI-20-30cm	5.11111
CK-20-30cm	5.88034	DL-20-30cm	6.13675	NL-20-30cm	4.34188	NR-20-30cm	5.96581	NI-20-30cm	3.40171
CK-30-50cm	5.11111	DL-30-50cm	6.13675	NL-30-50cm	4.25641	NR-30-50cm	5.11111	NI-30-50cm	2.54701
CK-30-50cm	6.64957	DL-30-50cm	6.5641	NL-30-50cm	4.25641	NR-30-50cm	3.40171	NI-30-50cm	3.05983
CK-30-50cm	6.30769	DL-30-50cm	5.45299	NL-30-50cm	3.65812	NR-30-50cm	5.11111	NI-30-50cm	4.59829

## Sheet: Nitrate nitrogen
Sample name	(mg/kg)	Sample name	(mg/kg)	Sample name	(mg/kg)	Sample name	(mg/kg)	Sample name	(mg/kg)
CK-0-10cm	9.1494	DL-0-10cm	11.8942	NL-0-10cm	9.60104	NR-0-10cm	11.4719	NI-0-10cm	10.994
CK-0-10cm	9.8532	DL-0-10cm	12.1054	NL-0-10cm	9.07902	NR-0-10cm	11.8942	NI-0-10cm	10.4309
CK-0-10cm	8.16408	DL-0-10cm	11.8385	NL-0-10cm	10.9089	NR-0-10cm	11.9646	NI-0-10cm	11.0203
CK-10-20cm	7.17876	DL-10-20cm	9.07902	NL-10-20cm	9.8532	NR-10-20cm	11.6831	NI-10-20cm	9.21978
CK-10-20cm	9.21978	DL-10-20cm	9.00864	NL-10-20cm	9.1494	NR-10-20cm	11.662	NI-10-20cm	9.64206
CK-10-20cm	9.00864	DL-10-20cm	9.07902	NL-10-20cm	7.7418	NR-10-20cm	12.8092	NI-10-20cm	8.72712
CK-20-30cm	7.46028	DL-20-30cm	6.60406	NL-20-30cm	9.71244	NR-20-30cm	11.5423	NI-20-30cm	9.71244
CK-20-30cm	9.92358	DL-20-30cm	7.9089	NL-20-30cm	8.65674	NR-20-30cm	11.7535	NI-20-30cm	8.51598
CK-20-30cm	8.30484	DL-20-30cm	8.7975	NL-20-30cm	7.46028	NR-20-30cm	10.8385	NI-20-30cm	9.07902
CK-30-50cm	8.16408	DL-30-50cm	7.24612	NL-30-50cm	8.30484	NR-30-50cm	11.1904	NI-30-50cm	8.77116
CK-30-50cm	8.93826	DL-30-50cm	8.65976	NL-30-50cm	8.7975	NR-30-50cm	11.7535	NI-30-50cm	8.75648
CK-30-50cm	8.02332	DL-30-50cm	9.21978	NL-30-50cm	8.86788	NR-30-50cm	11.0497	NI-30-50cm	8.93524
